# Supplementary material for: Genome-wide identification of quantitative trait loci for morpho-agronomic and yield-related traits in foxtail millet (Setaria italica) across multi-environments
Source: Mol Genet Genomics. 2022 Apr 22;297(3):873–88. doi: 10.1007/s00438-022-01894-2 (PMC9130181; doi:10.1007/s00438-022-01894-2)
Supplement: Supplementary file 11 — Supplementary file11 (XLSX 25 KB) [file 438_2022_1894_MOESM11_ESM.xlsx]

## Sheet: Sheet1
Table S4 Statistics of alignment rate, genomic coverage and coverage depth of sequencing data
Lines	Total reads	Reads number uniquely mapped	Percent of reads mapped uniquely	Reads number mapped repeatly	Percent of reads mappedrepeatly	Reads number unmapped	Percent of reads unmapped	Coverage(%)	Mean Depth
RIL1	13835564	12237902	0.8845	1259703	0.091	337959	0.0244	93.6	8.93
RIL2	14350700	12684947	0.8839	1331328	0.0928	334425	0.0233	93.26	9.29
RIL3	11377695	9834070	0.8643	1244025	0.1093	299600	0.0263	92.69	7.23
RIL4	10652752	9553718	0.8968	878371	0.0825	220663	0.0207	94.12	6.93
RIL5	9097017	7956378	0.8746	952093	0.1047	188546	0.0207	92.43	5.84
RIL6	9320500	8089289	0.8679	968932	0.104	262279	0.0281	91.01	6.05
RIL7	10940036	9574477	0.8752	1169126	0.1069	196433	0.018	93.24	7
RIL8	10531408	9097961	0.8639	1173165	0.1114	260282	0.0247	92.56	6.6
RIL9	11296419	9696412	0.8584	1306655	0.1157	293352	0.026	92.07	7.05
RIL10	9151244	8112199	0.8865	793281	0.0867	245764	0.0269	90.95	5.85
RIL11	11558227	10261872	0.8878	1029077	0.089	267278	0.0231	92.61	7.55
RIL12	11287407	9823470	0.8703	1173400	0.104	290537	0.0257	92.21	7.18
RIL13	12434334	10892938	0.876	1198287	0.0964	343109	0.0276	93.27	7.9
RIL14	10462450	9332376	0.892	913891	0.0873	216183	0.0207	94.01	6.73
RIL15	11948586	10571746	0.8848	1073926	0.0899	302914	0.0254	93.55	7.75
RIL16	11539336	10067498	0.8725	1283059	0.1112	188779	0.0164	91.95	7.35
RIL17	11742815	10313561	0.8783	1087345	0.0926	341909	0.0291	93.6	7.51
RIL18	10068307	8927351	0.8867	885040	0.0879	255916	0.0254	91.8	6.58
RIL19	10771954	9552074	0.8868	938477	0.0871	281403	0.0261	92.93	6.98
RIL20	11889168	10303962	0.8667	1277335	0.1074	307871	0.0259	93.9	7.4
RIL21	13357652	11599162	0.8684	1405560	0.1052	352930	0.0264	92.99	8.5
RIL22	14355152	12517237	0.872	1564704	0.109	273211	0.019	94.58	9
RIL23	9689051	8696745	0.8976	799267	0.0825	193039	0.0199	93.13	6.3
RIL24	11544326	10046918	0.8703	1227515	0.1063	269893	0.0234	93.27	7.33
RIL25	10480060	9092103	0.8676	1139449	0.1087	248508	0.0237	92.12	6.77
RIL26	10573895	9271520	0.8768	962977	0.0911	339398	0.0321	91.25	6.82
RIL27	8749246	7655433	0.875	904055	0.1033	189758	0.0217	92.2	5.68
RIL28	11660459	10084255	0.8648	1201412	0.103	374792	0.0321	92.05	7.48
RIL29	9094722	7853960	0.8636	975819	0.1073	264943	0.0291	90.47	5.95
RIL30	11863529	10324928	0.8703	1235594	0.1042	303007	0.0255	93.32	7.38
RIL31	10672051	9285613	0.8701	1125140	0.1054	261298	0.0245	92.85	6.87
RIL32	10113142	9075875	0.8974	840666	0.0831	196601	0.0194	94.17	6.49
RIL33	11313056	10164805	0.8985	939351	0.083	208900	0.0185	94.31	7.23
RIL34	10740301	9645661	0.8981	861136	0.0802	233504	0.0217	94.92	6.97
RIL35	9180700	8005672	0.872	933381	0.1017	241647	0.0263	91.08	6.05
RIL36	8703615	7592963	0.8724	807124	0.0927	303528	0.0349	88.85	5.85
RIL37	12286919	10826617	0.8811	1095702	0.0892	364600	0.0297	92.67	7.99
RIL38	9659567	8408948	0.8705	972131	0.1006	278488	0.0288	92.08	6.27
RIL39	11410738	10227746	0.8963	943504	0.0827	239488	0.021	94.56	7.44
RIL40	8933902	7836213	0.8771	902774	0.1011	194915	0.0218	92.63	5.78
RIL41	10184614	8795876	0.8636	1106449	0.1086	282289	0.0277	91.69	6.48
RIL42	10919301	9465510	0.8669	1075029	0.0985	378762	0.0347	92.52	6.96
RIL43	11814918	10522744	0.8906	975774	0.0826	316400	0.0268	92.99	7.69
RIL44	8530016	7474693	0.8763	783823	0.0919	271500	0.0318	91.01	5.68
RIL45	9588119	8486287	0.8851	800050	0.0834	301782	0.0315	92.01	6.27
RIL46	10432970	9022642	0.8648	1150858	0.1103	259470	0.0249	92.49	6.62
RIL47	9942479	8466356	0.8515	1039760	0.1046	436363	0.0439	90.83	6.36
RIL48	9413964	8350393	0.887	764593	0.0812	298978	0.0318	91.13	6.21
RIL49	10382907	9058181	0.8724	997705	0.0961	327021	0.0315	93.12	6.62
RIL50	9314344	8128899	0.8727	934076	0.1003	251369	0.027	91.08	6.1
RIL51	11975937	10740353	0.8968	998353	0.0834	237231	0.0198	94.76	7.66
RIL52	9149473	8011923	0.8757	929310	0.1016	208240	0.0228	92.05	5.83
RIL53	8829176	7787067	0.882	836767	0.0948	205342	0.0233	92.52	5.77
RIL54	9673163	8684269	0.8978	746010	0.0771	242884	0.0251	92.66	6.36
RIL55	10373536	9106321	0.8778	1040797	0.1003	226418	0.0218	93.24	6.69
RIL56	10900286	9395676	0.862	1183754	0.1086	320856	0.0294	91.46	7.09
RIL57	9486888	8273042	0.8721	982797	0.1036	231049	0.0244	92.29	6.24
RIL58	12967588	11347741	0.8751	1309768	0.101	310079	0.0239	93.99	8.21
RIL59	8962172	8056143	0.8989	729444	0.0814	176585	0.0197	92.46	5.99
RIL60	10789506	9548614	0.885	951043	0.0881	289849	0.0269	92.09	7.05
RIL61	11053726	9910369	0.8966	893120	0.0808	250237	0.0226	93.37	7.28
RIL62	12640637	10997444	0.87	1321878	0.1046	321315	0.0254	94.24	7.97
RIL63	10815747	9450561	0.8738	1118814	0.1034	246372	0.0228	92.82	6.89
RIL64	9133022	7971114	0.8728	919605	0.1007	242303	0.0265	91.67	5.9
RIL65	8906027	7900327	0.8871	784799	0.0881	220901	0.0248	92.03	5.62
RIL66	9114318	7982139	0.8758	934236	0.1025	197943	0.0217	93.06	5.95
RIL67	11472934	10368193	0.9037	896898	0.0782	207843	0.0181	94.41	7.47
RIL68	12350650	10642292	0.8617	1360073	0.1101	348285	0.0282	93.26	7.68
RIL69	8885737	7721641	0.869	913428	0.1028	250668	0.0282	91.49	5.83
RIL70	9605762	8456576	0.8804	913177	0.0951	236009	0.0246	92.83	6.13
RIL71	11193015	9622998	0.8597	1203124	0.1075	366893	0.0328	91.03	7.26
RIL72	10748018	9587003	0.892	897337	0.0835	263678	0.0245	92.77	7.04
RIL73	10411270	9114005	0.8754	1085097	0.1042	212168	0.0204	93.59	6.6
RIL74	11696487	10178616	0.8702	1207283	0.1032	310588	0.0266	94.04	7.34
RIL75	11749958	10187133	0.867	1232289	0.1049	330536	0.0281	93.22	7.35
RIL76	11260297	9824446	0.8725	1166236	0.1036	269615	0.0239	92.45	7.22
RIL77	10859974	9535947	0.8781	926301	0.0853	397726	0.0366	92.47	7.08
RIL78	10330399	9258086	0.8962	842505	0.0816	229808	0.0222	93.68	6.67
RIL79	11497186	9987988	0.8687	1195831	0.104	313367	0.0273	93.89	7.04
RIL80	10973000	9637738	0.8783	993466	0.0905	341796	0.0311	93.3	7.01
RIL81	9563461	8593709	0.8986	762897	0.0798	206855	0.0216	93.71	6.33
RIL82	13018258	11677148	0.897	1056605	0.0812	284505	0.0219	94.9	8.36
RIL83	10823237	9362144	0.865	1150072	0.1063	311021	0.0287	91.88	6.96
RIL84	10074882	8957259	0.8891	840702	0.0834	276921	0.0275	92.12	6.7
RIL85	11429162	9825267	0.8597	1162211	0.1017	441684	0.0386	89.67	7.57
RIL86	12367604	10683031	0.8638	1300204	0.1051	384369	0.0311	93.52	7.8
RIL87	10943465	9366624	0.8559	1164078	0.1064	412763	0.0377	90.67	7.03
RIL88	12402480	10771292	0.8685	1299508	0.1048	331680	0.0267	92.72	7.86
RIL89	11727697	10243155	0.8734	1201891	0.1025	282651	0.0241	93.46	7.43
RIL90	9350403	8138183	0.8704	961354	0.1028	250866	0.0268	91.68	6.12
RIL91	9921821	8609732	0.8678	1059469	0.1068	252620	0.0255	91.84	6.21
RIL92	10567410	9309158	0.8809	934268	0.0884	323984	0.0307	92.02	6.99
RIL93	11599578	10185548	0.8781	1151047	0.0992	262983	0.0227	94.65	7.18
RIL94	10535255	9248594	0.8779	1015362	0.0964	271299	0.0258	93.24	6.74
RIL95	9675887	8634872	0.8924	775207	0.0801	265808	0.0275	91.78	6.35
RIL96	11337583	9945465	0.8772	1079562	0.0952	312556	0.0276	93.69	7.23
RIL97	10066908	8900399	0.8841	888397	0.0882	278112	0.0276	92.05	6.57
RIL98	10595350	9204035	0.8687	1033522	0.0975	357793	0.0338	91.37	6.82
RIL99	9664607	8508607	0.8804	866652	0.0897	289348	0.0299	91.45	6.37
RIL100	10007571	8794130	0.8787	1014975	0.1014	198466	0.0198	93.54	6.26
RIL101	10400493	9265935	0.8909	940484	0.0904	194074	0.0187	93.8	6.65
RIL102	11568198	10335880	0.8935	969610	0.0838	262708	0.0227	93.06	7.45
RIL103	9792403	8774790	0.8961	793070	0.081	224543	0.0229	92.8	6.57
RIL104	12885942	11217404	0.8705	1337425	0.1038	331113	0.0257	92.87	8.2
RIL105	10687833	9292526	0.8694	1129276	0.1057	266031	0.0249	92.32	6.66
RIL106	12581645	11305135	0.8985	1025632	0.0815	250878	0.0199	94.65	8.15
RIL107	12191953	10559748	0.8661	1301814	0.1068	330391	0.0271	92.19	7.79
RIL108	10183386	8741733	0.8584	942509	0.0926	499144	0.049	93.45	6.34
RIL109	11781927	10313578	0.8754	1190590	0.1011	277759	0.0236	93.59	7.33
RIL110	11107364	9683249	0.8718	1165626	0.1049	258489	0.0233	92.24	7.01
RIL111	9720090	8540685	0.8787	986218	0.1015	193187	0.0199	92.84	6.18
RIL112	12227361	10859931	0.8882	1065307	0.0871	302123	0.0247	92.87	7.81
RIL113	10988330	9802628	0.8921	943240	0.0858	242462	0.0221	93.56	7.22
RIL114	12515620	10903531	0.8712	1283519	0.1026	328570	0.0263	93	7.95
RIL115	9184992	7999518	0.8709	939212	0.1023	246262	0.0268	91.37	5.78
RIL116	9277113	8102286	0.8734	951655	0.1026	223172	0.0241	92.85	5.82
RIL117	9495724	8268239	0.8707	985078	0.1037	242407	0.0255	92	6.15
RIL118	11028238	9846285	0.8928	960238	0.0871	221715	0.0201	94.08	7.19
RIL119	11054447	9799766	0.8865	958684	0.0867	295997	0.0268	92.94	7.21
RIL120	14053412	12429066	0.8844	1240891	0.0883	383455	0.0273	92.64	8.96
RIL121	11250855	9888452	0.8789	1136771	0.101	225632	0.0201	93.75	7.03
RIL122	12409257	11092457	0.8939	1043110	0.0841	273690	0.0221	94.24	7.84
RIL123	13767298	12023670	0.8734	1415007	0.1028	328621	0.0239	93.6	8.62
RIL124	14122512	12592484	0.8917	1195189	0.0846	334839	0.0237	93.24	9.28
RIL125	12192629	10646827	0.8732	1225246	0.1005	320556	0.0263	94.01	7.66
RIL126	11477119	9931672	0.8653	1219846	0.1063	325601	0.0284	91.89	7.41
RIL127	10433843	9215706	0.8833	920752	0.0882	297385	0.0285	92.07	6.55
RIL128	12161670	10821842	0.8898	1002084	0.0824	337744	0.0278	92.68	8.01
RIL129	12055963	10559668	0.8759	1019302	0.0845	476993	0.0396	92.72	7.72
RIL130	10323691	8964848	0.8684	1051617	0.1019	307226	0.0298	92.6	6.62
RIL131	13388267	11650899	0.8702	1386857	0.1036	350511	0.0262	92.8	8.65
RIL132	11126998	9741413	0.8755	1105728	0.0994	279857	0.0252	92.69	7.11
RIL133	9996813	8699382	0.8702	890532	0.0891	406899	0.0407	90.68	6.43
RIL134	12829366	11159597	0.8698	1306207	0.1018	363562	0.0283	92.7	8.11
RIL135	15060111	13316441	0.8842	1340386	0.089	403284	0.0268	93.85	9.51
RIL136	10794035	9573718	0.8869	875538	0.0811	344779	0.0319	93.43	7.03
RIL137	12784753	11373578	0.8896	1068714	0.0836	342461	0.0268	92.83	8.28
RIL138	10728033	9545123	0.8897	897822	0.0837	285088	0.0266	92.45	7.04
RIL139	12272944	10637261	0.8667	1275718	0.1039	359965	0.0293	91.84	7.96
RIL140	13583652	12065868	0.8883	1147909	0.0845	369875	0.0272	93.73	8.75
RIL141	11138291	9993069	0.8972	921601	0.0827	223621	0.0201	94.08	7.15
RIL142	11109801	9913837	0.8924	920501	0.0829	275463	0.0248	93.32	7.22
RIL143	13073816	11322323	0.866	1343394	0.1028	408099	0.0312	92.21	8.42
RIL144	14856835	12893525	0.8679	1489190	0.1002	474120	0.0319	93.62	9.4
RIL145	11268684	9819545	0.8714	1140318	0.1012	308821	0.0274	92.42	7.33
RIL146	11208965	9987936	0.8911	940362	0.0839	280667	0.025	93.25	7.35
RIL147	11961344	10471488	0.8754	1219836	0.102	270020	0.0226	92.36	7.76
RIL148	14777597	13061031	0.8838	1311194	0.0887	405372	0.0274	94.17	9.37
RIL149	10950675	9795863	0.8945	884573	0.0808	270239	0.0247	93.9	7.15
RIL150	12205130	10544815	0.864	1285112	0.1053	375203	0.0307	92.06	7.84
RIL151	14849033	12901271	0.8688	1522587	0.1025	425175	0.0286	92.82	9.53
RIL152	11890366	10340194	0.8696	1214205	0.1021	335967	0.0283	91.88	7.6
RIL153	12833055	11355575	0.8849	1186379	0.0924	291101	0.0227	95.41	8.22
RIL154	10512174	9197348	0.8749	1055769	0.1004	259057	0.0246	92.95	6.79
RIL155	11353014	10094316	0.8891	1034806	0.0911	223892	0.0197	95.23	7.22
RIL156	12015060	10408003	0.8662	1242828	0.1034	364229	0.0303	91.71	7.52
RIL157	14024896	12289060	0.8762	1330779	0.0949	405057	0.0289	92.66	8.79
RIL158	10613673	9242851	0.8708	1093850	0.1031	276972	0.0261	91.96	6.86
RIL159	13542531	12138493	0.8963	1131912	0.0836	272126	0.0201	94.67	8.74
RIL160	13777969	12016353	0.8721	1381923	0.1003	379693	0.0276	94.83	8.71
RIL161	11088591	9659981	0.8712	1098640	0.0991	329970	0.0298	93.43	7.06
RIL162	9737927	8505432	0.8734	987743	0.1014	244752	0.0251	92.61	6.29
RIL163	11988492	10504155	0.8762	1179551	0.0984	304786	0.0254	93.5	7.56
RIL164	11975082	10474000	0.8746	1202326	0.1004	298756	0.0249	93.25	7.7
Longgu7	50632742	43517252	0.8595	5131109	0.1013	1984381	0.0392	93.05	31.57
Yuggu1	48120078	42616870	0.8856	4233205	0.088	1270003	0.0264	96.52	29.87
Total	1929632243	1693719678	/	184751523	/	51161042	/	/	/
Mean	1.16243e+07	1.02031e+07	0.877988	1.11296e+06	0.0957542	308199	0.0262578	92.8314	7.45175
