# Supplementary material for: Genome-wide identification of quantitative trait loci for morpho-agronomic and yield-related traits in foxtail millet (Setaria italica) across multi-environments
Source: Mol Genet Genomics. 2022 Apr 22;297(3):873–88. doi: 10.1007/s00438-022-01894-2 (PMC9130181; doi:10.1007/s00438-022-01894-2)
Supplement: Supplementary file 13 — Supplementary file13 (XLSX 47 KB) [file 438_2022_1894_MOESM13_ESM.xlsx]

## Sheet: Sheet1
Table S6 Summary of QTL for morpho-agronomic and yield-related traits identified in the RIL population
Traits	QTL	Chromosome	Environment	LOD	Peak position	Left marker	Right marker	PVE (%)	Additive	Union set (bp)
GP	qGP1.1	1	2019DHa	3.08	c01b035	c01b021	c01b040	8.3	1.9	2409280_4209744
	qGP2.1	2	2018GG	2.98	c02b095	c02b083	c02b106	8	1.85	8980582_15478192
	qGP2.2	2	2018GG	2.79	c02b133	c02b129	c02b139	7.5	1.77	27219798_29512489
	qGP2.3	2	2017HN	4.93	c02b200	c02b187	c02b212	12.9	3.45	37540163_41662480
		2	2017WW	5.35	c02b204	c02b199	c02b219	13.9	1.11
		2	2018HN	2.58	c02b201	c02b200	c02b204	7	1.01
		2	2019DHi	2.36	c02b207	c02b196	GSA02243	8.5	1.81
		2	2020DHi	2.08	GSA02243	c02b214	c02b215	5.7	2.26
	qGP3.1	3	2018GG	2.93	c03b274	c03b267	c03b276	7.9	1.88	46589991_47704563
	qGP4.1	3	2020DHi	3.83	c04b098	GSA04202	c04b114	10.2	3	5538219_12831109
	qGP4.2	4	2017HN	2.6	c04b180	c04b179	c04b181	7	2.53	36651154_36739605
	qGP5.1	5	2019DHa	2.84	GSA00211a	c05b101	c05b104	7.7	-1.86	8357063_10196510
		5	2020DHa	2.49	GSA05247	GSA00211a	c05b105	6.8	2.77
	qGP5.2	5	2017WW	2.29	c05b191	c05b190	c05b198	6.2	0.76	36354717_37655362
	qGP5.3	5	2018GG	2.8	GSA06158	c05b248	c05b257	7.6	1.83	41712458_45086322
		5	2019DHa	2.33	c05b247	c05b245	c05b248	6.3	1.74
		5	2019DHi	3.85	GSA06158	c05b235	c05b256	10.3	2.03
		5	2019DHa	2.69	c05b240	c05b229	c05b257	7.3	1.87
		5	2020DHi	3.07	c05b240	c05b235	c05b243	8.3	2.74
	qGP6.1	6	2017HN	2.01	c06b026	c06b025	c06b027	5.5	2.23	5693_4001341
		6	2017WW	2.94	c06b020	c06b012	c06b026	7.9	0.83
		6	2018HN	6.11	c06b035	c06b025	c06b043	15.8	1.5
		6	2019DHa	3.77	c06b035	c06b010	c06b043	10.1	2.12
		6	2019DHi	3.55	c06b023	c06b017	c06b030	9.5	1.9
	qGP6.2	6	2017HN	2.02	c06b066	c06b065	c06b067	5.5	2.22	5684707_8013820
		6	2018HN	2.94	GSA06598	c06b065	c06b073	7.9	1.09
	qGP7.1	7	2019DHi	2.55	c07b001	GSA07160	c07b002	6.9	1.63	678443_1449862
	qGP7.2	7	2018HN	3.57	c07b022	GSA07262	c07b028	9.5	1.78	13033275_17247024
	qGP9.1	9	2017WW	3.05	c09b014	c09b010	c09b018	8.2	0.86	1545782_2400774
		9	2018HN	2.85	c09b013	c09b008	c09b018	7.7	1.07
		9	2019DHi	2.32	c09b011	c09b010	c09b012	6.3	1.57
	qGP9.2	9	2018GG	2.57	c09b046	c09b044	c09b049	7	1.72	3146863_5868230
		9	2018HN	3.44	c09b032	c09b028	c09b058	9.3	1.18
		9	2019DHa	2.1	c09b048	GSA08997	c09b049	5.7	1.6
		9	2020DHa	2.57	c09b048	c09b044	GSA09043	7	2.78
	qGP9.3	9	2017WW	2.53	c09b267	c09b260	c09b268	6.8	0.79	51775857_53704440
		9	2019DHa	2.37	c09b258	c09b257	c09b262	6.4	1.71
FLL	qFLL1.1	1	2018SY	3.06	c01b206	c01b203	c01b213	8.2	-0.93	36974034_38721344
		1	2020DHa	4.31	c01b204	c01b194	c01b211	11.5	-1.19
		1	2020DHi	3.02	c01b200	c01b196	c01b211	8.2	-1.13
	qFLL1.2	1	2019DHa	3.02	c01b175	c01b170	c01b178	8.1	-0.92	35117891_35787455
		1	2020DHa	2.27	c01b177	c01b170	c01b178	6.2	-0.85
	qFLL2.1	2	2020DHa	2.45	c02b156	c02b154	c02b161	6.7	0.9	31243515_32882008
		2	2020DHi	2.52	c02b154	c02b153	c02b158	6.9	1.03
	qFLL2.2	2	2017DH	3.16	c02b198	c02b192	c02b204	8.6	0.85	36051426_40025553
		2	2017HN	4.76	c02b198	c02b192	c02b205	12.5	0.94
		2	2018GG	4.58	c02b198	c02b190	c02b205	12.1	0.95
		2	2018HN	3.13	c02b198	c02b191	c02b205	8.4	1.18
		2	2018SY	2.17	c02b204	c02b196	c02b205	5.9	0.76
		2	2019DHa	4.36	c02b184	c02b179	c02b202	11.9	1.1
		2	2019DHi	3.94	c02b196	c02b180	c02b210	10.5	1.06
	qFLL3.1	3	2018HN	2.67	c03b097	c03b095	c03b098	7.2	1.09	5158203_5587235
		3	2019DHi	2.02	c03b098	c03b096	c03b099	5.5	0.77
	qFLL4.1	4	2019DHi	3.42	c04b108	c04b102	c04b114	9.2	1	7501839_12831109
	qFLL5.1	5	2017DH	3.11	GSA05455	c05b133	GSA05518	8.4	0.95	13841044_27383654
		5	2017HN	2.02	c05b136	c05b135	GSA05455	5.5	0.69
		5	2018SY	4.78	c05b143	c05b136	c05b145	12.6	1.16
		5	2019DHa	6.74	c05b136	c05b131	c05b141	17.2	1.48
		5	2019DHi	2.95	c05b136	c05b135	GSA05455	7.9	1.03
	qFLL5.2	5	2017DH	2.73	c05b188	c05b187	c05b196	7.4	0.8	34139766_38711471
		5	2018SY	3.23	c05b192	c05b177	c05b205	8.7	0.93
		5	2019DHa	3.54	c05b196	c05b185	c05b205	9.5	1.01
	qFLL5.3	5	2018GG	3.41	c05b258	c05b254	c05b270	9.1	-0.86	44353040_45727171
		5	2019DHi	2.28	c05b262	c05b257	c05b263	6.2	-0.86
	qFLL7.1	7	2017HN	2.08	c07b017	c07b016	c07b018	5.7	0.63	3106168_17488775
		7	2018HN	3.07	c07b015	c07b014	c07b021	10.1	1.3
		7	2019DHi	2.22	c07b017	c07b015	c07b018	6	0.79
		7	2020DHi	4.06	c07b015	c07b010	c07b020	10.8	1.28
	qFLL7.2	7	2017HN	2.22	c07b105	c07b102	c07b106	6	-0.65	23370035_23737253
	qFLL7.3	7	2017HN	2.46	c07b161	c07b156	c07b172	6.7	-0.69	28620595_31705613
		7	2018GG	3.69	c07b159	c07b155	c07b161	9.8	-0.87
		7	2018HN	2.42	c07b170	c07b160	c07b172	6.6	-1.01
		7	2019DHa	2.43	c07b161	c07b159	c07b166	6.6	-0.84
		7	2020DHi	2.18	c07b156	c07b155	c07b160	6	-0.96
	qFLL8.1	8	2017DH	2.1	c08b083	c08b082	c08b084	5.8	0.7	26281438_27572525
	qFLL9.1	9	2017DH	6.1	c09b045	c09b041	c09b047	15.8	1.15	3045658_5106022
		9	2017HN	2.75	c09b031	c09b030	c09b039	7.4	0.73
		9	2018GG	2.22	c09b031	c09b030	c09b032	6	0.68
		9	2018HN	3.03	c09b034	c09b028	c09b047	8.2	1.18
		9	2019DHi	3.45	c09b038	c09b031	c09b044	9.2	1
		9	2020DHi	2.04	c09b041	c09b040	c09b042	5.6	0.93
	qFLL9.2	9	2017DH	6.71	c09b057	c09b048	c09b070	17.3	1.21	4491281_8794969
		9	2017HN	3.62	c09b058	c09b048	c09b069	9.7	0.82
		9	2018GG	2.63	c09b056	c09b048	c09b065	7.1	0.73
		9	2019DHa	5.21	c09b048	c09b044	c09b064	13.6	1.19
		9	2019DHi	2.95	c09b057	c09b048	c09b062	8	0.93
FLW	qFLW1.1	1	2019DHi	3.88	GSA00475	GSA00405	c01b098	10.3	-0.06	8738023_23830097
		1	2020DHi	3.78	GSA00475	c01b089	c01b102	10.1	-0.08
	qFLW2.1	2	2018GG	2.61	c02b051	c02b048	c02b055	7.1	-0.09	4751599_5479075
	qFLW2.2	2	2019DHa	2.6	c02b198	c02b175	c02b215	7	0.06	35201373_40578995
	qFLW3.1	3	2019DHi	5.08	c03b235	c03b231	c03b244	13.3	-0.07	42656853_43808130
		3	2020DHi	2.29	c03b224	c03b223	c03b225	6.3	-0.06
		3	2020DHa	2.52	c03b218	GSA03603	c03b224	6.9	-0.05
	qFLW4.1	4	2017DH	4.6	GSA04202	c04b091	c04b119	12.2	0.06	5077949_14216015
		4	2017HN	2.26	GSA04202	c04b093	c04b094	6.1	0.07
		4	2019DHi	2.93	c04b118	c04b113	c04b119	7.9	0.06
	qFLW4.2	4	2017HN	2.6	c04b156	c04b151	c04b157	7	0.08	32712068_34133823
	qFLW5.1	5	2019DHa	4.49	c05b136	c05b130	GSA05455	11.8	0.09	13840022_16457603
	qFLW5.2	5	2017HN	2.91	c05b247	c05b235	c05b257	7.8	0.08	42401609_45086322
		5	2019DHa	3.33	c05b245	c05b237	c05b254	8.9	0.07
	qFLW6.1	6	2018HN	4.22	c06b066	c06b061	GSA06598	11.2	0.11	5139699_7803250
	qFLW7.1	7	2018HN	3.53	GSA07292	c07b016	c07b023	9.4	0.1	13590168_16081378
	qFLW8.1	8	2020DHa	2.92	c08b018	c08b009	c08b023	7.9	-0.05	1763336_2905658
	qFLW8.2	8	2020DHi	3.9	c08b125	c08b111	c08b143	10.4	-0.08	31119296_34988233
	qFLW9.1	9	2017DH	4.52	c09b059	c09b055	c09b064	12	0.06	5642318_8039259
	qFLW9.2	9	2017DH	2.19	c09b088	c09b083	c09b090	6	0.04	9701705_10503031
	qFLW9.3	9	2019DHi	3.35	c09b167	c09b163	c09b172	9	0.07	35931081_36504033
TN	qTN1.1	1	2021DHi	2.35	GSA00734	c01b127	c01b156	6.4	-0.04	28375053_33077858
		1	2021DHa	2.2	c01b145	c01b144	c01b146	6	-0.04
	qTN4.1	4	2018SY	2.2	GSA04202	c04b041	c04b049	6.2	0.17	3931673_6051197
	qTN4.2	4	2018GG	3.49	GSA04656	c04b150	c04b182	9.3	0.11	32692959_36811451
	qTN5.1	5	2017HN	2.34	GSA05455	c05b136	GSA05550	6.4	0.06	13911917_27192824
		5	2017WW	4.26	GSA05518	c05b133	c05b144	11.3	0.15
		5	2021TGh	6.9	GSA05550	GSA05455	c05b143	17.6	0.24
		5	2021TGl	3.16	GSA05550	GSA05455	c05b141	8.5	0.17
	qTN5.2	5	2017WW	3.55	c05b194	c05b190	c05b210	9.5	0.13	37681652_44234549
		5	2021DHi	4.74	c05b214	c05b190	c05b243	12.5	0.02
		5	2021DHa	2.91	GSA06158	c05b234	c05b249	7.9	0.01
		5	2021TGh	4.63	c05b225	c05b212	c05b235	12.2	0.19
		5	2021TGl	2.99	c05b225	c05b209	c05b249	8.1	0.16
	qTN7.1	7	2018GG	3.12	c07b037	c07b028	c07b050	8.4	-0.11	17150188_18848916
		7	2021TGh	2.33	c07b029	c07b028	c07b030	6.3	-0.13
		7	2021TGl	2.23	c07b030	c07b029	c07b031	6.1	-0.13
	qTN7.2	7	2017HN	2.37	c07b102	c07b093	GSA07548	6.5	0.06	22519400_23721621
		7	2021TGh	2.71	c07b105	c07b092	GSA07548	7.3	0.14
	qTN7.3	7	2018GG	4.69	c07b146	c07b141	c07b156	12.3	0.13	28537632_30861762
		7	2017HN	4.07	GSA07797	c07b143	c07b160	10.9	0.07
		7	2021DHi	2.69	c07b156	c07b142	c07b160	7.3	0.03
		7	2021DHa	3.54	c07b142	c07b136	c07b154	9.5	0.01
		7	2021TGl	2.48	c07b156	GSA07797	c07b160	6.7	0.14
	qTN9.1	9	2018GG	2.35	c09b113	c09b108	c09b114	6.4	-0.09	11714868_12013508
PL	qPL1.1	1	2017WW	2.12	c01b022	c01b021	c01b023	5.8	0.94	1999641_5347740
		1	2018GG	4.11	c01b021	c01b010	c01b039	10.9	1.23
		1	2019DHi	2.31	c01b039	c01b037	c01b040	6.3	0.98
		1	2020DHi	2.85	c01b049	c01b040	c01b050	7.7	1
	qPL1.2	1	2018HN	3.18	c01b148	GSA00734	c01b162	8.6	-1.43	30276433_33874807
	qPL2.1	2	2017HN	2.55	c02b017	c02b016	c02b020	6.9	-1.07	2162814_2374922
	qPL5.1	2	2018GG	2.46	GSA05518	GSA05502	GSA05550	6.7	-1.03	23417817_26388376
	qPL5.2	5	2017HN	2.44	c05b176	c05b174	c05b186	6.6	-1.06	30674665_35746355
		5	2017WW	2.22	GSA05786	c05b178	c05b179	6.1	-0.98
		5	2018HN	2.98	c05b177	c05b171	c05b180	8	-1.22
		5	2019DHa	3.32	c05b168	GSA05655	c05b185	8.9	-1.1
		5	2019DHi	2.42	GSA05786	c05b177	c05b179	6.6	-1.01
	qPL5.3	5	2019DHi	3.97	c05b240	c05b231	c05b249	10.6	-1.31	41925061_43860812
		5	2020DHi	2.2	c05b236	c05b233	c05b240	6	-0.9
	qPL6.1	6	2018HN	4.99	c06b042	c06b019	c06b051	13.1	-1.54	5693_7277949
		6	2019DHa	2.61	c06b027	c06b019	c06b044	7.1	-0.95
	qPL6.2	6	2018GG	4.01	c06b160	c06b146	c06b170	10.6	-1.29	32794293_34612690
		6	2018HN	7.08	c06b165	c06b140	GSA07047	18	-1.85
		6	2019DHi	4.38	c06b160	c06b142	c06b168	11.6	-1.4
	qPL7.1	7	2017HN	2.62	GSA07292	c07b020	c07b021	7.1	-1.07	15511681_15798082
	qPL7.2	7	2018HN	2.3	GSA07797	c07b155	c07b156	6.3	1.05	30073095_30363016
	qPL9.1	9	2020DHa	2.61	c09b048	c09b045	c09b050	7.1	-0.65	4491281_6336602
	qPL9.2	9	2018HN	2.22	c09b177	c09b174	c09b180	6	-1.15	36535685_40408650
	qPL9.3	9	2018HN	3.61	c09b258	c09b254	c09b267	9.6	-1.33	51172588_53434799
	qPL9.4	9	2020DHi	2.38	c09b311	c09b310	GSA10516	6.5	-0.91	57488441_58970233
LMS	qLMS1.1	1	2019DHa	2.65	c01b146	GSA00734	c01b147	7.2	-2.49	30276433_32145453
	qLMS2.1	2	2017HN	2.32	c02b028	c02b017	c02b032	6.3	-2.11	1367959_4349658
		2	2018GG	3.22	c02b006	c02b003	c02b018	8.6	-2.92
		2	2018HN	2.38	c02b034	c02b028	c02b044	6.5	-3.19
		2	2019DHa	2.19	c02b011	c02b010	c02b012	6	-2.01
		2	2019DHi	2.71	c02b042	c02b028	c02b044	7.3	-2.92
		2	2020DHi	2.49	c02b011	c02b007	c02b016	6.8	-3.12
	qLMS3.1	3	2019DHa	2.65	c03b188	c03b179	c03b201	7.2	2.34	17608241_23851384
		3	2019DHi	2.76	c03b189	c03b188	c03b190	7.4	3.09
		3	2020DHi	2.87	GSA03436	c03b179	c03b207	7.8	3.7
	qLMS3.2	3	2018SY	2.72	c03b214	c03b208	GSA03636	7.4	3.31	24370637_38895397
		3	2020DHi	2.32	GSA03636	c03b214	c03b217	6.3	2.99
	qLMS4.1	4	2018SY	2.67	c04b084	c04b080	c04b088	7.2	-3.12	3745165_4354312
	qLMS4.2	4	2018SY	2.48	GSA04464	c04b071	c04b083	6.7	-2.95	12892389_30290089
	qLMS5.1	5	2018GG	2.89	GSA05550	c05b140	c05b142	7.8	-2.97	25206802_26820070
	qLMS5.2	5	2018HN	2.37	c05b226	c05b224	c05b233	6.4	-3.2	41350539_42342560
	qLMS6.1	6	2017HN	5.56	c06b157	c06b149	c06b175	14.4	-3.36	33367330_34832117
		6	2017WW	6.18	c06b158	c06b154	c06b170	15.9	-5.27
		6	2018GG	7.18	c06b158	c06b154	c06b170	18.3	-4.45
		6	2018HN	15.92	c06b164	c06b160	c06b172	36	-7.81
		6	2018SY	2.69	c06b168	c06b155	c06b175	7.3	-3.2
		6	2019DHa	5.68	c06b158	c06b153	c06b170	14.8	-3.31
		6	2019DHi	7.08	c06b158	c06b152	c06b170	18	-4.77
		6	2020DHa	3.01	c06b168	c06b155	c06b175	8.2	-2.34
		6	2020DHi	6.54	c06b158	c06b152	c06b170	16.9	-5.14
	qLMS7.1	7	2017HN	2.24	c07b034	c07b029	c07b037	6.1	2.04	13510070_18618193
		7	2017WW	3.01	GSA07292	c07b014	c07b041	8.1	3.52
		7	2018GG	3.08	c07b021	c07b016	c07b036	8.3	2.87
		7	2018HN	3.68	c07b033	c07b015	c07b048	9.8	3.88
		7	2019DHi	4.12	c07b016	c07b014	c07b038	10.9	3.53
		7	2020DHi	2.35	c07b039	c07b038	c07b040	6.4	2.98
	qLMS7.2	7	2018HN	4.04	c07b081	GSA07425	c07b087	10.7	4.1	20705780_ 22109565
		7	2019DHi	2.34	c07b081	c07b080	c07b083	6.4	2.69
	qLMS7.3	7	2017HN	2.46	GSA07797	c07b155	c07b156	6.7	2.13	28537632_ 30861762
		7	2018HN	6.4	GSA07797	c07b145	c07b160	16.5	4.99
		7	2018SY	2.59	c07b158	c07b155	c07b159	7	3.09
		7	2019DHa	2.76	GSA07797	c07b155	c07b156	7.4	2.2
		7	2019DHi	2.76	c07b151	c07b141	GSA07797	7.5	2.94
	qLMS8.1	8	2017DH	2.59	c08b033	c08b023	c08b035	7.1	2.75	2452120_4974430
		8	2017HN	2.39	c08b028	c08b025	c08b032	6.5	2.13
		8	2017WW	5.44	c08b028	c08b023	c08b035	14.2	4.7
		8	2019DHi	2.13	c08b029	c08b028	c08b030	5.8	2.57
	qLMS8.2	8	2017DH	2.64	c08b048	c08b045	c08b055	7.2	2.8	4988570_10259889
		8	2017HN	2.89	c08b040	c08b036	c08b056	7.8	2.34
		8	2017WW	4.64	c08b053	c08b044	c08b063	12.2	4.4
		8	2018GG	4.04	c08b056	c08b037	c08b063	10.7	3.26
	qLMS8.3	8	2017WW	5.51	c08b079	GSA08441	c08b086	14.3	4.77	25564798_27684441
		8	2018GG	2.18	c08b079	GSA08441	c08b082	5.9	2.43
	qLMS9.1	9	2017WW	2.32	GSA09574	c09b157	GSA09688	6.3	3.71	18928909_35528150
	qLMS9.2	9	2018SY	2.46	c09b306	c09b300	c09b309	6.7	-3	56470791_57486191
DMS	qDMS1.1	1	2020DHa	2.34	c01b151	c01b141	c01b157	6.4	0.17	30160026_33167919
	qDMS2.1	2	2017DH	2.86	c02b200	c02b176	c02b204	7.8	0.18	35262251_39766547
	qDMS5.1	5	2017DH	2.58	c05b028	c05b024	c05b033	7	-0.17	3152158_4213616
		5	2017WW	3.38	c05b041	c05b033	c05b048	9	-0.24
	qDMS5.2	5	2019DHa	3.48	c05b132	c05b129	GSA05455	9.3	0.24	13187375_16457603
		5	2019DHi	5.85	c05b132	c05b126	GSA05455	15.1	0.26
	qDMS5.3	5	2019DHa	5.47	c05b193	c05b178	c05b200	14.2	0.27	35763802_38581185
	qDMS5.4	5	2019DHa	4.5	c05b243	c05b235	c05b255	11.9	0.25	41712458_44921216
		5	2019DHi	5.29	c05b239	c05b229	c05b255	13.8	0.23
		5	2020DHa	2.85	c05b246	c05b241	c05b255	7.8	0.17
	qDMS6.1	6	2018GG	2.36	c06b034	c06b033	c06b035	6.4	0.23	2360718_3162633
	qDMS6.2	6	2017WW	3.54	c06b106	c06b096	c06b122	9.5	-0.25	28251163_31626916
		6	2019DHa	2.58	c06b116	c06b115	c06b117	7	0.2
		6	2019DHi	2.11	c06b116	c06b115	c06b117	5.8	0.15
	qDMS7.1	7	2018HN	2.88	GSA07292	c07b020	c07b021	7.8	0.2	15511681_15798082
	qDMS9.1	9	2017DH	2.44	c09b101	c09b095	c09b106	6.6	0.17	10832419_11705223
	qDMS9.2	9	2017DH	2.5	c09b118	c09b116	c09b119	6.8	0.17	12261677_12449955
	qDMS9.3	9	2017DH	2.35	c09b151	c09b150	c09b153	6.4	0.19	16812963_17277238
	qDMS9.4	9	2018GG	2.75	c09b177	c09b176	c09b182	7.4	0.28	35480067_41264586
		9	2018HN	3.29	c09b166	c09b160	c09b173	8.8	0.25
		9	2019DHa	2.41	c09b163	c09b162	c09b164	6.6	0.21
		9	2020DHa	2.02	c09b169	c09b168	c09b170	5.6	0.16
	qDMS9.5	9	2018GG	2.67	c09b291	c09b282	c09b302	7.2	0.25	55435500_56723227
NMS	qNMS1.1	1	2017WW	3.51	c01b024	c01b019	c01b029	9.4	-0.32	2332814_3183666
		1	2018HN	2.61	c01b025	c01b021	c01b026	7.1	-0.21
	qNMS1.2	1	2019DHa	3.42	c01b146	c01b133	c01b149	9.2	-0.28	28803523_32708553
		1	2019DHi	2.2	GSA00734	c01b140	c01b142	6	-0.28
	qNMS1.3	1	2017HN	2.56	c01b164	c01b162	c01b179	6.9	0.31	33713866_39295447
		1	2017WW	4.47	c01b179	c01b162	c01b184	11.8	0.36
		1	2018GG	2.64	c01b191	c01b179	c01b195	7.2	0.29
		1	2018HN	3.57	c01b195	c01b187	c01b205	9.5	0.25
	qNMS1.4	1	2017DH	2.04	c01b223	c01b222	c01b224	5.6	0.29	39492666_39615533
	qNMS2.1	2	2020DHa	4.18	c02b005	c02b001	c02b020	11.2	-0.27	10671_2374922
	qNMS6.1	6	2018GG	9.2	c06b035	c06b025	c06b042	22.8	0.51	1747645_3643982
		6	2018HN	5.42	c06b035	c06b023	c06b039	14.1	0.3
	qNMS6.2	6	2018GG	4.75	c06b117	c06b109	c06b121	12.5	0.4	30654116_31588549
	qNMS6.3	6	2019DHa	3.43	c06b160	c06b157	c06b168	9.2	-0.26	33492133_34542008
		6	2019DHi	4.01	c06b159	c06b155	GSA07047	10.7	-0.35
		6	2020DHa	2.69	c06b155	c06b152	c06b160	7.4	-0.23
	qNMS7.1	7	2017HN	4.07	c07b020	c07b014	c07b026	10.8	0.37	13510070_17122487
		7	2019DHi	3.15	c07b020	c07b016	c07b021	8.5	0.3
	qNMS7.2	7	2019DHa	3.44	c07b144	c07b137	GSA07797	9.2	0.25	28376308_29588656
		7	2019DHi	2.59	c07b142	c07b139	c07b145	7	0.27
	qNMS8.1	8	2020DHa	2.76	c08b055	c08b051	c08b056	7.5	0.22	8266627_8562804
	qNMS9.1	9	2018GG	2.82	c09b011	c09b001	c09b013	7.6	0.3	15567_2374125
		9	2018HN	3.98	c09b009	c09b001	c09b017	10.6	0.26
	qNMS9.2	9	2017WW	4.52	c09b177	c09b169	c09b189	12.7	0.4	36328149_42799554
		9	2018HN	4.83	c09b177	c09b167	c09b189	12.7	0.32
MPL	qMPL1.1	1	2018GG	2.39	c01b007	c01b002	c01b008	6.5	0.59	1312989_1796574
	qMPL1.2	1	2020DHi	2.92	c01b150	c01b146	c01b151	7.9	-0.86	31618293_32731513
	qMPL1.3	1	2019DHi	3.36	c01b198	c01b182	c01b208	9	-0.82	36040610_38317486
		1	2020DHi	2.03	c01b196	c01b195	c01b197	5.6	-0.65
	qMPL2.1	2	2018GG	2.32	c02b195	c02b194	c02b197	6.3	0.6	36524427_39883917
		2	2018HN	2.01	c02b195	c02b194	c02b196	5.5	0.78
		2	2018SY	2.37	c02b204	c02b203	c02b207	6.4	0.64
		2	2019DHa	2.78	c02b188	c02b182	c02b195	7.5	0.63
	qMPL2.2	2	2017HN	2.18	c02b250	c02b246	c02b256	5.9	0.53	44023148_45068576
	qMPL5.1	5	2017HN	2.61	c05b136	c05b135	GSA05455	7.1	0.64	12160626_26789905
		5	2018SY	3.65	c05b139	c05b124	c05b140	9.8	0.85
		5	2019DHa	4.47	GSA05455	c05b129	c05b140	11.8	0.89
		5	2019DHi	3.4	c05b136	c05b129	c05b140	9.1	0.9
	qMPL5.2	5	2017DH	3.42	c05b195	c05b188	c05b202	9.6	0.78	34139766_38581185
		5	2017HN	3.39	c05b198	c05b195	c05b205	9.1	0.67
		5	2018SY	4.96	c05b180	c05b177	c05b201	13	0.92
		5	2019DHa	4.22	c05b202	c05b198	c05b207	11.2	0.78
		5	2019DHi	3.38	c05b202	c05b196	c05b205	9	0.83
	qMPL5.3	5	2017HN	2.64	c05b218	c05b215	c05b221	7.2	0.59	39240265_43751331
		5	2018SY	4.6	c05b230	c05b215	c05b243	12.1	0.9
	qMPL6.1	6	2020DHi	3.1	c06b047	c06b031	c06b049	8.4	-0.8	1457958_4415300
		6	2018SY	2.9	c06b023	c06b022	c06b030	7.8	0.69
	qMPL6.2	6	2018GG	2.34	c06b163	c06b160	c06b166	6.4	-0.63	33878200_34085114
		6	2019DHi	2.3	c06b165	c06b164	c06b166	6.2	-0.69
	qMPL7.1	7	2017WW	2.98	c07b025	c07b021	c07b035	8	0.75	3106168_17662426
		7	2017HN	7.51	c07b017	GSA07262	c07b026	19	1.44
		7	2018HN	7.8	GSA07292	GSA07262	c07b026	19.7	1.44
		7	2018GG	4.06	c07b029	c07b015	c07b033	10.8	0.78
		7	2019DHi	2.48	GSA07209	c07b007	c07b017	6.7	0.69
	qMPL8.1	8	2018GG	3.08	c08b137	c08b120	c08b148	8.3	-0.69	31693407_35223660
	qMPL9.1	8	2020DHa	2.87	c09b058	c09b048	c09b064	7.8	-0.68	5107920_8039259
	qMPL9.2	9	2018GG	2.24	c09b162	c09b158	c09b163	6.1	0.68	21989897_36096328
		9	2018HN	2.46	c09b162	GSA09574	c09b164	6.7	0.98
MPD	qMPD1.1	1	2017WW	2.68	c01b204	c01b202	c01b212	7.3	-0.71	37527723_38502037
	qMPD4.1	4	2020DHi	2.92	c04b031	c04b021	c04b057	7.9	1	635796_1837189
	qMPD4.2	4	2017HN	2.16	c04b182	c04b181	c04b183	5.9	0.53	36713559_36840998
	qMPD5.1	5	2017DH	2.71	GSA05455	c05b136	GSA05518	7.6	0.96	12131069_25041962
		5	2017HN	3.86	GSA05455	c05b129	c05b138	10.3	0.79
		5	2017WW	2.56	GSA05518	GSA05502	c05b137	6.9	0.71
		5	2018SY	3.68	c05b132	c05b122	c05b138	9.8	0.86
		5	2019DHa	9.64	c05b132	c05b124	GSA05518	23.7	1.18
		5	2019DHi	5.62	c05b135	c05b130	c05b140	14.6	0.94
	qMPD5.2	5	2017DH	2.78	c05b192	GSA05786	c05b196	7.8	0.87	34633293_37713428
		5	2017HN	3.59	c05b188	c05b185	c05b192	9.6	0.68
		5	2018HN	2.74	c05b188	c05b178	c05b192	7.4	0.82
		5	2018SY	4.65	c05b189	c05b178	c05b199	12.2	0.89
		5	2019DHi	3.87	c05b188	GSA05655	c05b197	10.3	0.73
		5	2020DHi	2.75	c05b192	c05b188	c05b198	7.5	0.99
	qMPD5.3	5	2017HN	4.44	c05b248	c05b239	c05b257	11.7	0.76	42253960_45131176
		5	2018HN	2.23	c05b259	c05b248	c05b260	6.1	0.75
		5	2018SY	3.85	c05b243	c05b232	c05b255	10.3	0.82
		5	2020DHi	2.7	c05b247	c05b242	c05b248	7.3	0.98
	qMPD6.1	6	2018GG	3.96	c06b041	c06b026	c06b053	10.5	0.88	1457958_4723612
		6	2018SY	3.3	c06b041	c06b022	c06b047	8.9	0.74
	qMPD7.1	7	2017HN	2.47	c07b081	c07b080	c07b090	6.7	-0.56	21192934_22519400
		7	2018HN	3.24	c07b084	c07b081	c07b092	8.7	-0.87
	qMPD7.2	7	2018GG	2.42	GSA07797	c07b155	c07b156	6.6	-0.68	30073095_30363016
	qMPD8.1	8	2018GG	2.94	c08b095	c08b089	c08b104	7.9	0.76	27865162_29988885
	qMPD9.1	9	2017DH	2.32	c09b032	c09b028	c09b033	6.6	0.79	2771582_3998170
		9	2018GG	2.53	c09b028	c09b024	c09b035	6.8	0.72
		9	2019DHa	3.08	c09b033	c09b031	c09b038	8.3	0.65
	qMPD9.2	9	2020DHa	3.26	c09b095	c09b090	c09b108	8.9	0.64	10303523_11718786
	qMPD9.3	9	2017HN	2.45	c09b252	c09b243	c09b254	6.6	0.56	49467253_53080090
		9	2018GG	2.27	c09b251	c09b249	c09b256	6.2	0.67
		9	2019DHi	2.49	c09b252	c09b240	c09b254	6.8	0.58
		9	2020DHa	2.56	c09b254	c09b251	c09b255	7	0.57
		9	2020DHi	2.54	c09b257	c09b251	c09b263	6.9	0.94
	qMPD9.4	9	2018GG	3.66	c09b306	c09b298	c09b312	9.8	0.84	56297975_58970233
SD	qSD1.1	1	2017HN	4.42	c01b161	c01b149	c01b178	11.7	0.4	32340026_36032981
		1	2018GG	4.49	c01b179	GSA00888	c01b181	11.9	0.31
		1	2018HN	3.42	GSA00888	c01b158	c01b178	9.2	0.27
	qSD3.1	3	2017DH	3.77	c03b071	c03b066	c03b082	10.5	0.26	3582090_6785873
		3	2017HN	3.28	GSA02935	c03b080	c03b093	8.8	0.33
		3	2017WW	2.7	GSA02935	c03b092	c03b093	7.3	0.22
		3	2018GG	2.03	GSA02935	c03b092	c03b093	5.5	0.21
		3	2018HN	3.35	GSA02935	c03b063	c03b108	9	0.26
	qSD3.2	3	2017DH	2.67	c03b156	c03b149	c03b166	7.5	0.23	10660137_14725458
		3	2017HN	2.55	c03b134	c03b131	c03b150	6.9	0.29
		3	2017WW	2.68	c03b162	c03b129	c03b165	7.2	0.24
		3	2018GG	3.04	c03b147	c03b139	c03b164	8.2	0.26
		3	2018HN	2.64	c03b148	c03b129	c03b151	7.2	0.24
	qSD3.3	3	2017HN	3.11	c03b191	c03b182	c03b206	8.4	0.34	18028105_25146770
	qSD5.1	5	2018GG	2.52	c05b034	c05b032	c05b035	6.8	0.23	3054133_3316235
	qSD5.2	5	2017WW	2.42	c05b055	c05b051	c05b060	6.6	0.21	4331373_5187528
	qSD6.1	6	2017DH	3.29	c06b061	c06b055	GSA06598	9.2	0.24	4024705_7803250
		6	2017WW	3.05	GSA06531	c06b047	c06b072	8.2	0.24
		6	2018GG	4.34	c06b061	c06b050	GSA06598	11.5	0.3
	qSD6.2	6	2017DH	2.87	GSA06849	GSA06739	c06b105	8.1	0.23	25668863_30159092
	qSD7.1	7	2018HN	2.67	GSA07292	c07b018	c07b023	7.2	-0.24	14345630_16081378
	qSD8.1	8	2017HN	3.04	c08b123	c08b118	c08b140	8.2	0.31	31599232_34574810
	qSD8.2	8	2017HN	2.54	c08b183	c08b176	GSA08722	6.9	0.32	37814977_40623949
		8	2018GG	3.03	c08b185	c08b181	GSA08722	8.1	0.28
	qSD9.1	9	2017HN	2.59	c09b048	c09b046	c09b052	7	-0.29	4744515_8684050
		9	2018HN	3.83	GSA09043	c09b048	c09b068	10.2	-0.28
	qSD9.2	9	2017HN	2.22	GSA09688	GSA09574	c09b161	6	-0.32	15457406_35568053
		9	2018HN	2.75	c09b152	c09b143	c09b160	7.4	-0.27
	qSD9.3	9	2017HN	2.58	c09b221	c09b210	c09b222	7	0.31	44349679_46014058
GNS	qGNS1.1	1	2018HN	2.89	GSA00888	c01b158	c01b174	7.8	-1.34	33173170_35739858
	qGNS3.1	3	2017HN	4.08	c03b167	c03b142	c03b175	10.8	-0.6	11768620_16501710
	qGNS5.1	5	2018GG	2.35	c05b104	c05b103	c05b105	6.4	-0.71	9939743_10196510
	qGNS5.2	5	2018GG	3.52	c05b142	c05b139	c05b146	9.4	-0.89	25081422_27667359
	qGNS5.3	5	2017HN	2.14	c05b219	c05b217	c05b220	5.8	0.42	40626289_40962525
	qGNS8.1	8	2017HN	2.56	c08b125	c08b124	c08b126	6.9	-0.44	31807829_32041548
	qGNS8.2	8	2017HN	2.2	c08b186	c08b185	GSA08704	6	-0.46	38683546_40623949
		8	2018HN	2.66	GSA08704	c08b187	GSA08722	7.2	-1.39
	qGNS9.1	9	2017DH	3.05	c09b059	c09b055	c09b070	8.6	0.92	5500578_10605623
		9	2018GG	2.12	c09b053	c09b052	c09b056	5.8	0.66
		9	2018HN	5.05	GSA09043	c09b056	c09b066	13.2	1.72
BL	qBL1.1	1	2017DH	8.83	c01b205	c01b190	c01b214	22.8	-0.61	36401182_38893174
		1	2017HN	6.58	c01b198	c01b179	c01b218	16.9	-0.3
		1	2017WW	15.43	c01b205	c01b197	c01b212	35.2	-1.14
		1	2018GG	4.58	c01b205	c01b197	c01b213	13.8	-0.54
		1	2018HN	5.04	c01b207	c01b204	c01b210	13.2	-0.53
	qBL2.1	2	2018GG	2.23	c02b061	c02b060	c02b065	7	0.37	6492251_6911768
	qBL7.1	7	2017WW	2.29	GSA07262	c07b013	c07b014	6.2	0.45	3106168_14334265
		7	2018HN	3.26	GSA07262	c07b007	c07b017	8.7	0.41
	qBL8.1	8	2017HN	2.85	c08b121	c08b105	c08b123	7.7	-0.19	31801387_30246635
	qBL9.1	9	2018HN	3.05	c09b278	c09b277	c09b281	8.2	0.4	54959562_55409871
SWP	qSWP1.1	1	2017HN	2.11	c01b190	c01b189	c01b191	5.8	1.21	36181524_37386726
		1	2017WW	2.59	c01b187	c01b184	c01b191	7	1.04
		1	2019DHi	3.15	c01b195	c01b185	c01b198	8.5	1.05
	qSWP1.2	1	2017DH	3.63	c01b215	c01b212	c01b234	9.7	1.13	38485152_42118192
		1	2018HN	2.75	c01b214	c01b212	c01b223	7.4	1.57
		1	2018GG	3.58	GSA01152	c01b229	c01b236	9.6	2.25
		1	2019DHa	3.13	c01b225	c01b219	c01b236	8.4	1.12
		1	2019DHi	3.77	c01b228	c01b225	GSA01152	10.1	1.35
	qSWP2.1	2	2017DH	2.21	c02b198	c02b197	c02b203	6.1	0.83	37658801_39883917
		2	2017HN	3.63	c02b199	c02b186	c02b210	9.8	1.57
	qSWP2.2	2	2018GG	2.42	c02b213	c02b212	c02b214	6.6	1.19	40076173_40459546
	qSWP2.3	2	2020DHa	3.28	c02b242	c02b235	c02b252	8.9	1.23	43163245_44585706
	qSWP3.1	3	2017DH	3.64	c03b234	c03b229	c03b242	9.8	-1.06	42410867_42918164
		3	2019DHi	2.23	c03b235	c03b233	c03b236	6.1	-0.89
	qSWP5.1	5	2017HN	2.68	GSA05455	c05b136	GSA05502	7.3	1.54	12574379_24989420
		5	2019DHa	5.5	c05b135	c05b131	c05b137	14.3	1.4
		5	2019DHi	2.06	c05b133	c05b132	c05b134	5.6	0.93
	qSWP5.2	5	2019DHa	4.78	c05b193	c05b187	c05b206	12.5	1.21	36101955_38428013
	qSWP6.1	6	2017DH	2.25	c06b034	c06b016	c06b036	6.2	0.83	1457958_3643982
		6	2018GG	3.45	c06b034	c06b022	c06b047	9.2	1.41
	qSWP6.2	6	2017WW	2.16	c06b160	c06b158	c06b161	5.9	-1	33367330_34743521
		6	2018HN	4.05	c06b162	c06b140	c06b172	10.8	-1.85
		6	2019DHi	3.12	c06b162	c06b154	c06b172	8.4	-1.07
		6	2020DHi	2.72	c06b159	c06b149	GSA07047	7.4	-1.26
	qSWP7.1	7	2017HN	4.76	GSA07292	c07b013	c07b029	12.6	1.75	11884028_18883968
		7	2017WW	3.89	c07b021	c07b015	c07b048	10.3	1.27
		7	2019DHa	2.24	GSA07292	c07b017	c07b021	6.1	0.83
		7	2019DHi	5.26	c07b048	c07b027	c07b051	13.7	1.31
	qSWP8.1	8	2018GG	2.29	c08b023	c08b021	c08b029	6.2	1.15	2425224_3994398
	qSWP9.1	9	2017HN	4.31	c09b162	c09b160	c09b178	11.5	1.95	21989897_40404869
		9	2017WW	2.84	c09b177	c09b169	c09b178	7.7	1.27
		9	2018GG	2.51	c09b164	c09b163	c09b171	6.8	1.44
		9	2018HN	2.5	c09b166	c09b163	c09b170	6.8	1.58
		9	2019DHa	2.07	c09b163	c09b161	c09b165	5.5	0.89
		9	2019DHi	3.79	c09b167	c09b162	c09b173	10.1	1.29
		9	2020DHa	2.22	c09b166	c09b165	c09b170	6.1	1.16
		9	2020DHi	4.7	c09b163	GSA09574	c09b179	12.4	1.84
	qSWP9.2	9	2017WW	3.08	c09b189	c09b183	c09b196	8.3	1.22	41288732_42949505
PWP	qPWP1.1	1	2017WW	2.26	c01b213	c01b211	c01b225	6.2	-0.92	38373713_39667470
	qPWP2.1	2	2018GG	2.07	c02b024	c02b022	c02b028	5.6	-0.91	2482056_2881392
	qPWP2.2	2	2020DHa	3.1	c02b209	c02b200	c02b219	8.4	-1.1	38474641_41662480
		2	2020DHi	2.07	c02b218	c02b216	c02b219	5.7	-0.98
	qPWP3.1	3	2018GG	3.86	c03b082	c03b059	c03b092	10.3	1.21	3334993_5117810
	qPWP3.2	3	2018HN	2.27	c03b272	c03b271	c03b276	6.2	1.28	47373561_47704563
	qPWP4.1	4	2017DH	2.68	c04b085	c04b081	c04b093	7.5	0.97	3769541_5624390
	qPWP4.2	4	2017DH	3.75	c04b108	c04b099	GSA04464	10.4	1.1	6848784_27543440
	qPWP5.1	5	2020DHa	2.61	c05b055	c05b052	c05b059	6.8	0.99	4433429_5184103
	qPWP5.2	5	2017HN	4.32	c05b136	c05b123	c05b139	11.5	1.29	12142040_26820070
		5	2018GG	4.52	GSA05550	c05b137	c05b142	11.9	1.41
		5	2018SY	4.91	c05b131	c05b124	c05b140	12.9	0.91
		5	2019DHa	7.74	c05b130	c05b124	c05b137	19.5	1.45
		5	2019DHi	6.28	c05b136	c05b130	c05b141	16.2	1.15
	qPWP5.3	5	2017HN	2.72	c05b252	c05b245	c05b257	7.4	0.94	42362596_45086322
		5	2018SY	3.99	c05b257	c05b234	c05b257	10.6	0.78
		5	2020DHa	2.54	c05b240	c05b234	c05b241	7	1.02
	qPWP6.1	6	2018GG	2.26	c06b033	c06b022	c06b035	6.2	0.93	1210616_4080434
		6	2018HN	2.18	c06b027	c06b026	c06b029	6	1.22
		6	2018SY	4.05	c06b030	c06b019	c06b047	10.7	0.75
	qPWP6.2	6	2018GG	2.74	c06b116	c06b112	c06b117	7.4	1.08	30838170_31383028
	qPWP7.1	7	2018HN	4.06	c07b024	c07b014	c07b030	10.8	1.65	13510070_17553280
	qPWP9.1	9	2018GG	2.12	c09b026	c09b025	c09b027	5.8	0.93	2850397_3023260
	qPWP9.2	9	2018GG	3.3	c09b304	c09b298	c09b309	8.8	1.13	55978627_57486191
		9	2020DHi	2.63	c09b298	c09b295	c09b302	7.2	1.1
GWP	qGWP1.1	1	2018GG	2.36	c01b145	c01b143	c01b146	6.4	0.91	30861265_31981768
	qGWP2.1	2	2020DHa	3.39	c02b207	c02b200	c02b215	9.2	-1.12	38474641_42104469
		2	2020DHi	2.24	c02b216	c02b213	c02b218	6.1	-0.9
	qGWP2.2	2	2020DHi	2.86	c02b245	c02b235	c02b254	7.8	-1	43163245_44867824
	qGWP3.1	3	2018GG	2.53	c03b071	c03b068	c03b085	6.9	0.84	3806825_4668915
	qGWP3.2	3	2018HN	2.25	c03b272	c03b271	c03b275	6.2	1.04	47373561_47696527
	qGWP4.1	4	2017DH	3.07	c04b110	c04b101	c04b113	8.6	0.81	7015903_12787830
	qGWP5.1	5	2017HN	2.51	c05b092	c05b088	c05b093	6.9	0.77	7304804_10151994
		5	2019DHa	3.94	c05b100	c05b088	c05b102	10.5	0.93
		5	2019DHi	2.41	GSA00211a	c05b099	c05b102	6.5	0.57
		5	2019DHa	4.24	GSA05247	c05b095	c05b104	11.2	0.97
		5	2020DHi	2.93	c05b96	c05b088	c05b102	7.9	1.03
	qGWP5.2	5	2017HN	2.79	c05b135	c05b130	c05b137	7.6	0.88	11718690_27192824
		5	2018GG	5.48	GSA05550	c05b120	c05b144	14.3	1.3
		5	2018SY	4.99	c05b131	c05b120	c05b140	13.1	0.84
		5	2019DHa	5.83	c05b127	c05b119	c05b137	15.1	1.2
		5	2019DHi	5.56	c05b136	c05b130	c05b144	14.5	0.95
	qGWP5.3	5	2018SY	4.46	c05b238	c05b235	c05b257	11.8	0.74	42401609_45086322
		5	2020DHa	2.45	c05b240	c05b235	c05b241	6.7	0.98
	qGWP6.1	6	2018GG	2.31	c06b034	c06b033	c06b034	6.3	0.8	1457958_4080434
		6	2018SY	3.79	c06b042	c06b022	c06b047	10.1	0.68
	qGWP7.1	7	2019DHa	3.06	c07b002	GSA07160	c07b009	8.2	-0.82	678443_3803779
	qGWP9.1	9	2018GG	2.28	c09b018	c09b016	c09b019	6.2	0.82	15567_2423889
		9	2018HN	2.42	c09b002	c09b001	c09b006	6.6	1.05
	qGWP9.2	9	2020DHa	2.64	GSA09574	c09b157	c09b161	7.2	-1.19	18928909_35568053
	qGWP9.3	9	2020DHi	2.68	c09b298	c09b295	c09b302	7.3	0.98	55978627_56723227
TGW	qTGW1.1	1	2017DH	2.2	c01b006	c01b004	c01b008	6.1	0.06	45240_3038314
		1	2017WW	2.92	c01b008	c01b002	c01b017	7.9	0.07
		1	2019DHa	2.34	c01b006	c01b002	c01b007	6.4	0.06
		1	2019DHi	2.7	c01b003	c01b001	c01b010	7.3	0.06
		1	2020DHa	2.23	c01b021	c01b007	c01b025	6.1	0.06
		1	2020DHi	2.33	c01b020	c01b018	c01b021	6.4	0.05
	qTGW1.2	1	2017HN	2.61	GSA00405	c01b092	c01b098	7.1	-0.09	10247096_22759656
	qTGW4.1	4	2017DH	2.3	c04b013	c04b012	c04b014	6.4	0.06	1837189_1891774
	qTGW5.1	5	2018GG	3.24	GSA05550	GSA05502	c05b141	8.7	-0.11	23417817_26789905
	qTGW5.2	5	2019DHa	2.17	c05b133	c05b130	c05b134	5.9	0.06	13840022_14019351
	qTGW6.1	6	2017WW	2.46	c06b106	c06b100	c06b112	6.7	-0.06	29330995_30921848
	qTGW8.1	8	2017DH	2.16	c08b148	c08b147	c08b152	6	-0.06	32671507_35551502
		8	2017HN	2.3	c08b134	c08b133	c08b138	6.3	-0.08
	qTGW8.2	8	2017DH	2.33	c08b157	c08b153	c08b159	6.5	-0.07	35552355_36717406
	qTGW9.1	9	2017DH	3.08	c09b292	c09b281	c09b305	8.5	0.07	55057031_57179334
		9	2017HN	2.41	c09b292	c09b288	c09b295	6.6	0.09
		9	2017WW	2.99	c09b284	c09b279	c09b293	8.1	0.08
